# Supplementary material for: Social network determinants of alcohol and tobacco use: A qualitative study among out of school youth in South Africa
Source: PLoS One. 2020 Oct 20;15(10):e0240690. doi: 10.1371/journal.pone.0240690 (PMC7575104; doi:10.1371/journal.pone.0240690)
Supplement: S1 Matrix code — (XLSX) [file pone.0240690.s002.xlsx]

## Sheet: code matrix
Code	Comment	Code Groups
A:start-people	With whom did the participant have their fist experience of alcohol	Alcohol initiation
A:use-N	Participant does not currently consume alcohol
A:use-y	Participant currently consumes alcohol
R:ext-alc-freq	Frequency of extended family's alcohol use_x000B_	Alcohol extended family
R:ext-alc-n	Extended family does not use alcohol_x000B_
R:ext-alc-reason	Reasons why extended family's use or don’t use alcohol
R:ext-alc-role	Extended family's role in participant's use of alcohol_x000B_
R:ext-alc-y	extended family uses alcohol_x000B_
R:ext-cig-freq	Frequency of extended family use cigarettes	Tobacco extended family
R:ext-cig-N	Extended family does not smoke cigarettes_x000B_
R:ext-cig-y	extended family smokes cigarettes
R:ext-hooka-n	Extended family does not smoke hookah_x000B_
R:ext-hooka-y	Extended family smokes hookah_x000B_
R:ext-tobac-reason	reasons why extended family use or don’t use tobacco
R:ext-tobac-role	extended family's role in participant tobacco use
R:F-alc-freq	Frequency of best friends' alcohol use	Alcohol friends
R:F-alc-n	Best/close friends don’t use alcohol
R:F-alc-reason	Best/close friends reason for using or not using alcohol
R:F-alc-role	The role best/close friends play in participants alcohol use
R:F-alc-y	Best/close friends use alcohol
R:F-cig-freq	Frequency of best friends use of cigarettes_x000B_	Tobacco friends
R:F-cig-n	Best friends don’t use cigarettes
R:F-cig-y	Best friends use cigarettes
R:F-hooka-freq	Frequency of best friends use hookah
R:F-hooka-n	Best friends don’t use hookah
R:F-hooka-y	Best friends use hookah
R:F-tobac-reason	Best/close friends reason for using or not using tobacco
R:F-tobac-role	The role best/close friends play in participants tobacco use
R:P-alc-freq	Frequency of parent's alcohol use_x000B_	Alcohol parents
R:P-alc-n	Parent does not use alcohol
R:P-alc-reason	Reasons why parents use or don’t use alcohol
R:P-alc-role	Parents' role in participant's use of alcohol
R:P-alc-y	Parent uses alcohol
R:partner-alc-freq	Frequency of partner alcohol use	Alcohol partner
R:partner-alc-reason	Reasons why partner use or don’t use alcohol
R:partner-alc-role	Partner's role in participant's use of alcohol
R:partner-alc-y	Partner used alcohol
R:partner-cig-freq	Frequency of partners use of cigarettes_x000B_	Tobacco partner
R:partner-cig-y	Partner smokes cigarettes
R:partner-tobac-reason	Reasons why partner use or don’t use tobacco
R:partner-tobac-role	Partner's role in participant smoking
R:P-cig-freq	Frequency of parent use cigarettes_x000B_	Tobacco parent
R:P-cig-N	Parent does not smoke cigarettes
R:P-cig-y	Parent smokes cigarettes
R:P-tobac-reason	Reasons why parent use or don’t use tobacco
R:P-tobac-role	Parents role in participant tobacco use
R:sib-alc-freq	Frequency of sibling alcohol use	Sibling alcohol
R:sib-alc-n	Sibling does not use alcohol_x000B_
R:sib-alc-reason	Reasons why siblings use or don’t use alcohol
R:sib-alc-role	Sibling's role in participant's use of alcohol_x000B_
R:sib-alc-y	Sibling's who used alcohol_x000B_
R:sib-cig-freq	Frequency of sibling use of cigarettes_x000B_	Sibling tobacco
R:sib-cig-N	Sibling does not smoke cigarettes_x000B_
R:sib-cig-y	Sibling smokes cigarettes_x000B_
R:sib-tobac-reason	Reasons why sibling use or don’t use tobacco
R:sib-tobac-role	Sibling role in participant tobacco use_x000B_
R:ext-bond	Nature of relationship with extended family	Relationship bonds
R:F-bond	The nature of the relationship with best/close friends
R:partner-bond	Participant in a romantic relationship and nature of relationship_x000B_
R:sib-bond	Nature of sibling relationship_x000B_
R:F-fam-bond	Nature of relationship with friends family
T-start people

## Sheet: T start-people
Document	Quotation Content	Codes	Density
R25 male 18 years	Some…ok, first, so my other best friend, he lives also here in the Flats, Wesley is his name. On that time, we were smoking hookah and so, and then one day we were by his house and then we started like drinking…his people just want us to be in the house and don’t like go out	A:start-people T:start-people	2
R14 female 18 years	We started smoking and drinking on the same time , and we actually coz is was cool 24/04/2018, 18:46 - Megan: Ok so you think she does ig because she thinks its cool? 24/04/2018, 18:48 - Fatiema: Yes and everyone around does it	T:start-people	1
R6 female 17 years	Well it started when I made friends with some girls around here in Bloemfontein....they're smoking so I asked them to give me some then I got used to it, drinking started at home ceremonies	A:home-use A:start-people R:F-cig-y R:F-tobac-role T:start-people	5
R21 female 19 years_1	was having a problem of a bad headache, until I got an advice from someone that I must use a snuff, it does help and it will help me too. And I tried it, it works well	T:start-people	1
R23 male 20 years	I don’t know because no one said I must smoke or drink alcohol. However, when you are with friends who drink and smoke then you will be tempted to drink or smoke.	R:F-alc-role R:F-alc-y R:F-cig-y R:F-tobac-role T:start-people	5
R23 male 20 years	When I started smoking I was 16 years old, I started with school friends. We were still young boys and we used to laugh when one of us would almost suffocate by the cigarette smoke.	R:F-tobac-role T:start-people	2
R1 male 19 years	What made you start smoking? 14/05/2018, 14:54 - Abdie: Friends at school and seeing people at home smoke	T:home-use T:start-people	2
R20 male 19 years	10/04/2018, 13:40 - Keith: My first experience started at the end of matric year" I finished of school and an friend offered one where I decided to have one... But it wasn't consistent	T:start-people	1
R10 female 16 years	M: What was the cause of you starting to smoke? C: Ek het gesien my vriende rook, toe se hulle vir my ek moet trek en ek ook begin te trek. Ek het ook maar besluit ek gaan dit doen, omdat my vriende dit doen. Soms sleg gevoel, siek begin raak daarvan maar ek het nogaltyd dit nie gelos nie. C: I saw my friends smoking. They told me that I must take a drag and I started inhaling. I decided to do it…	R:F-tobac-role T:start-people	2
R11 male 18 years	L: Ok hmm, what made you start with that? What made you start smoking? D: The time I left school I was all day at home, so me and my friends were…but I also, the time when we go to school to smoke hookah pipe, so that’s why I’m getting involved with that hookah pipe. We use to play soccer, after we play soccer we smoke, so…	R:F-hooka-y R:F-tobac-role T:reason-use T:start-people	4
R11 male 18 years	L: 16. Who were you with? D: Friends, soccer friends. School friends.	T:start-people	1
R29 female 16 years	S: Okay, Okay, I understand but tell me about your first experience using tobacco as marijuana and tell me about cigarette after? N: Let me tell you about a cigarette first, I felt so dizzy and I shouted my friend’s name NomaChina. I said “NomaChina my head is spinning my friend” and she told me not to blow like I was blowing the smoke, she showed me. I was coughing and NomaChina said I must puff…	R:F-tobac-role T:start-people	2
R31 female 20 years	: What made you start drinking and smoking tobacco? N: I wanted to know the feeling they are getting when they are drunk and smoking tobacco. Sometimes you want to please your friends and be in the same vibe. When your friends are smoking and drinking then you cannot say no, that’s what happened to me.	A:start-people R:F-alc-role R:F-tobac-role T:start-people	4
R32 female 20 years	I don't have any reasons why I smoke and drink.I saw my friends smoking and drinking and I thought let me also join them .And then when I had found out that I am pregnant, I drank and smoked more.	A:reason-use A:start-people T:reason-use T:start-people	4
R24 female 17 years	M: Net sigarette? Okay. Wat het veroorsaak dat jy begin rook het? M: Only cigarettes? Okay. What caused you to start smoking? Marochelle: Is ma die vriende kring wat ek mee geloop het, het almal gerook. Toe wil ek ook ma, jy wil in voel. Marochelle: The friendship circle that I am in, all of them smoke. So I also wanted to because I want to belong. M: Jy wil deel wees van hulle. Okay. Kan jy my m…	R:F-tobac-role T:reason-use T:start-people	3
R7 male 17 years	what made you decide to use the marijuana for first time? Or that you are now going to smoke cigarettes or you are now going to drink. P1: Ek het net gesien nee, my brasse hulle is lekker geroek toe dink ek jy julle is lekker geroek wag laat e kook maar try en toe voel ek maar nou net vir my eerste keer toe voel dit mos nou lekker mos nou want idit is mos nou jou eerste keer. P1: I saw that my fr…	A:start-people T:start-people	2
R8 male	My buddies, they smoked than I will stand and watch. Than they will say yes you don’t want to smoke almost as if I am scared. They tell you to try it and they show you how to inhale. You try inhaling and there you are smoking.	R:F-tobac-role T:start-people	2
R12 female 19 years	Yes I tried smoking, consuming alcohol, smoking marijuana and hookah pipe. M: Okay, so jy het al probeer van alles. Kan jy my meer vertel van die eerste keer wat jy al gerook en alkohol gebruik of probeer gebruik het? M: Okay, so you have tried everything? Can you tell me about the first time that you smoked and consumed alcohol or tried to use it? D: Toe was ek nie dieselfde mens wat ek nou is n…	A:reason for non use A:start-people T:reason for non use T:start-people	4
R13 female 19 years	We held parties and everyone smokes and consumes alcohol around me and I decided I also want to have a glass. M: Om te? M: To? E: Om in te pas maar toe voel ek dit is nie vi my nie. E: To fit in but than I felt that it was not for me.	A:reason-use A:start-people A:use-N R:F-alc-role R:F-tobac-role T:start-people	6
R13 female 19 years	The first time that I smoked was in grade 10 in Johannesburg, it was me and my friend. I had to take her to the taxi rank every afternoon. We just tried to feel what it felt like and every afternoon we bought a cigarette and just breathed out the smoke. We did not inhale at that time and than I came back to Cape Town and became use to smoking and started smoking that I am still smoking today.	T:reason-use T:start-people	2
R13 female 19 years	I really don’t know why he consumes methamphetamine because when I came back I heard that he was consuming this and I was a bit upset, but I had to accept it. Uhmwe started smoking hookah pipe together and that was where he started with putting the marijuana in the hookah pipe. And that is how he started smoking marijuana. I really don’t know what his reason is for doing this and he consumes alco…	R:F-hooka-y R:F-tobac-reason (2) R:F-tobac-role T:start-people T:type-hookah-y	5
R17 female 16 years	what caused you to start smoking? J: Ek weet nie, dis net my een tjommie wat hier gebly het. Ek het net gesien sy rook en toe begin ek ook te probeer het en daai is die invloed wat dit op my gehad het J: I don’t know, it is just one of my friends that lived here. I saw her smoking, so I started and tried. That is the influence it had on me.	R:F-tobac-reason (2) R:F-tobac-role T:start-people	3
R36 male 19 years	anyone that you are close with. R: Uhm Erica R: Uhm Erica. M: Erica? En hoekom is julle na aanmekaar? M: Erica? And why are you close? R: Die eerste keer toe ek ini plek inkom, sy was my eerste vriend. Ons het saam begin rook, saam gedrink, maar ons het saam alles gelos. Ek is eintlik ‘n stap verder as haar. Ek het haar disappoint maar dis hoe ons is. R: She was my friend the first time when I ca…	A:start-people R:F-alc-n R:F-alc-role R:F-bond R:F-cig-y R:F-tobac-role T:start-people	7
R38 male 17 years	I just thought okay let me try it because it looks nice because everyone is there now, everybode is smoking now. They are just enjoying it but only hookah pipe not cigarettes.	T:start-people T:type-hookah-n	2
R9 male 18 years	What caused you to start smoking or consuming alcohol? P1: Dis my vriende by die winkel. P1: It is my friends at the shop. I: Se gou weer wat het jy nou gese? I: Say that again, did you say? P1: As ek winkel toe gaan en ek sien my vriende sien dan rook hulle almal dan praat hulle dan wil jy ook begin rook, dan voel jy uit as jy nie rook nie. P1: If I go to the shop and I see my friends than all o…	R:F-tobac-reason (2) R:F-tobac-role T:start-people	3
R15 male 18 years	With friends.	A:start-people T:start-people	2
R40 male 19 years	was 16 years old. I was smoking tobacco. L: Tobacco? W: Yes. L: Ok, and with whom were you? W: I was with my friends.	T:start-people	1
R40 male 19 years	It gave me a bad, a bad feeling to smoke but I was, it was in school. I was in high school so I started smoking with my friends, cigarettes. So we dropped out the classes and I was so…I was very confused about…not confused about…confused doing this thing…I didn’t feel well about doing cigarettes, smoking and stuff like that, but I just joined my friends to do it. L: You just joined your friends. …	R:F-tobac-role T:start-people	2

## Sheet: T type-cig-n
Document	Quotation Content	Codes	Density
R2 female	I don’t smoke cigarettes.	T:type-cig-n	1
R2 female	Like smoking, did you try smoking cigarettes?	T:type-cig-n	1
R35 female	Before we go there, you have already told me that you don’t smoke. what do you think about drinking alcohol? 19/02/2018, 14:29 - Portia: Ewe anditshayi kodwa bona utywala ndiya funa ukubuyeka Yes I don’t smoke but I want stop drinking alcohol.	A:use-y T:type-cig-n	2
R35 female	19/02/2018, 15:23 - HSRC Jill: Wake walizama lona icuba?Have you ever tried smoking/using tobacco? 19/02/2018, 15:23 - Portia: Nope lindinukisela kakbi. No, it smells bad	T:type-cig-n	1
R22 male 18 years	Okay, as you mentioned over the phone that you are drinking but non smoker. What made you drink alcohol?	A:use-y T:type-cig-n	2
R22 male 18 years	16/02/2018, 14:42 - HSRC Jill: Ok, Have you ever tried smoking? 16/02/2018, 14:43 - Luvuyo: No not at all yhoo I respect my lungs 🙋🏾‍♂.	T:type-cig-n	1
R28 female 17 years	You said over the phone, you are non-smoker and you never smoke before.	T:type-cig-n	1
R34 female 18 years_1	I don't like to smoke	T:type-cig-n	1
R34 female 18 years_1	21/02/2018, 15:35 - HSRC Jill: Ok, have you ever tried smoking tobacco? 21/02/2018, 15:39 - Phiweka: Nope	T:type-cig-n	1
R11 male 18 years	L: Ok, alright. And tell me, tell me about your first experience smoking, using…well cigarettes. D: The first time I used cigarettes…it wasn’t… because I know that tobacco is not right form because hookah pipe, if you smoke hookah pipe it’s almost a full packet of tobacco in that flavour.	T:dislikes/use bad T:type-cig-n	2
R33 female 19 years	S: We hear many young people use tobacco (cigarettes, snuff hookah) and/or drink? What about you? N: I don’t smoke but I do drink	A:use-y T:type-cig-n	2
R41 female 17 years	S: Are you smoking tobacco? Y: No	T:type-cig-n	1
R16 male 17 years	: Uhm en watter? Rook jy net sigarette of is daar enige ander vorm? I: Uhm and what? Do you just smoke cigarettes or is there anything else? P1: Hah ah niks. P1: No nothing.	T:type-cig-n	1
R3 female 18 years	I have not smoked cigarettes or even tried to smoke it.	T:type-cig-n	1
R12 female 19 years	So you don’t smoke anymore? D: Niks nie, ook nie drink nie. D: Nothing, I also don’t drink	A:use-N T:type-cig-n	2
R38 male 17 years	My opinion? I can’t say anything because I don’t smoke or consume alcohol.	A:use-N T:type-cig-n	2
R38 male 17 years	how much tobacco do you smoke in one week? So you said you don’t smoke or consume alcohol at all? T: Nee, vandat ek getry het, niks weer nie. T: No since I have tried it, I have not again after that. M: Okkapyp, niks nie? M: Hookah pipe, nothing? T: Niks nie. T: Nothing.	A:use-N T:type-cig-n T:type-hookah-n	3

## Sheet: T type-cig-y
Document	Quotation Content	Codes	Density
R25 male 18 years	Okay, I smoke cigarettes, yeah, I smoke cigarettes.	T:type-cig-y	1
R25 male 18 years	We smoke Stijveson (brand name)	T:type-cig-y	1
R14 female 18 years	Ima smoker	T:type-cig-y	1
R6 female 17 years	I drink n smoke cigarettes sometimes when I'm busy drinking	A:use-y T:type-cig-y	2
R23 male 20 years	I am smoking tobacco and drinking alcohol. 18/04/2018, 16:24 - HSRC Jill: Utshayaoluphiuhlobolwecubaokanyeudidi?What kind of tobacco are you using? 18/04/2018, 16:26 - Mafisto: Cigarette.	A:use-y T:type-cig-y	2
R1 male 19 years	Are you a smoker? 07/05/2018, 15:21 - Abdie: Yes	T:type-cig-y	1
R1 male 19 years	14/05/2018, 14:51 - Abdie: Yes i do	T:type-cig-y	1
R20 male 19 years	10/04/2018, 13:34 - Keith: I do smoke tobacco and sometimes a bit of marijuana " but its all an casual thing... Never permanent	T:type-cig-y	1
R10 female 16 years	But I smoke	T:type-cig-y	1
R29 female 16 years	S: Are you smoking tobacco and drinking alcohol? N: Both S: Oh you do both? N: Yes	A:use-y T:type-cig-y	2
R29 female 16 years	S: What kind of tobacco are you taking? N: I am smoking dagga and cigarette	T:type-cig-y	1
R31 female 20 years	yes, I am a drinking alcohol and smoking tobacco	A:use-y T:type-cig-y	2
R32 female 20 years	: Yes, I smoke and I also drink	A:use-y T:type-cig-y	2
R37 male 19 years	I: Thanks you, are you a smoker or drinker? S: I am a smoker but I only smoke when I am drink only.	A:use-y T:type-cig-y	2
R24 female 17 years	M: Okay. Gebruik jy miskien enige ander vorm van tabak? Soos miskien tik of dagga of okkapyp? M: Okay. So you maybe smoke any other form of tobacco? Like tik, marijuana or hookah pipe maybe? Marochelle: Net sigarette. Marochelle: Only cigarettes.	T:type-cig-y T:type-hookah-n	2
R26 male 19 years	M: Okay Melvin I am going to ask you about your personal experience with smoking and alcohol comsumption. Melvin: Alkohol? Melvin: Alcohol? M: En rook. M: And smoking. Melvin: Nie actually much rook nie. Melvin: Not actually much smoking. M: Rook jy glad nie? M: Don’t you smoke at all? Melvin: Ek rook entjies verstaan tietie. Ek willie mee drugs rook ni, ek wil saam my vriende wees. Ek rook okkap…	A:use-y T:type-cig-y T:type-hookah-y	3
R5 male 19 years	So, we hear many young people use tobacco, cigarettes or snuff hookah and drink. What about you? A: I drink and I smoke cigarettes, now and then I smoke weed. L: Now and then you smoke weed, ok. A: And I drink and smoke.	A:use-y T:type-cig-y	2
R27 female 20 years	I1: You know him through your family. And uhm, then maybe a few questions about smoking and alcohol. So what do you think about smoking or using tobacco? P1: Ek, ek is eerlik nou. Ek het getik dai tyd, ek rook entjies. Ek drink nie eintlik nie. Ek het nog laas weekend gedrink. P1: I smoked drugs, I used marijuana. I drink alcohol and smoke cigarettes but I don’t consume drugs anymore.	A:use-y T:type-cig-y	2
R7 male 17 years	I smoke cigarettes and hookah pipe. There is marijuana in the hookah pipe. I drink every weekend.	A:use-y T:type-cig-y T:type-hookah-y	3
R7 male 17 years	So the only things that you have tried or are using are cigarettes and marijuana? P1: En drank. P1: And alcohol. I: Jy het nog nooit prober met enige iets anders of ander vorm van tabak of buttons miskien? I: You have never tried with any other form of tobacco or mandrax maybe? P1: Huh uh. P1: No.	A:use-y T:type-cig-y	2
R8 male	We stand at the shop, smoke together and talk and we play soccer.	R:F-cig-y T:type-cig-y	2
R8 male	When you wake up in the morning and you feel like smoking, than you buy a cigarette, I stand at the shop and smoke my cigarette. Than my friends and I smoke.	R:F-cig-y T:reason-use T:type-cig-y	3
R8 male	They smoke together, all of us smoke together. We walk together every day then we smoke marijuana, cigarettes and all of that. We smoke tik together, all of that.	R:F-cig-y R:F-tobac-role T:type-cig-y	3
R13 female 19 years	I don’t have an opinion regarding smoking because I do it. But consuming alcohol, I don’t consume alcohol.So I don’t know what is the purpose in consuming alcohol because it makes people violent and most people don’t know how to conduct themselves when they have consumed alcohol because they abuse it. So in my opinion alcohol has a bad influence on people and that is why I don’t consume alcohol.	A:dislikes/use bad A:reason for non use A:use-N T:type-cig-y	4
R17 female 16 years	I can’t say that I am against smoking and alcohol consumption because I am a smoker myself. I can’t agree with alcohol.	A:dislikes/use bad T:likes/use good T:type-cig-y	3
R17 female 16 years	I am a smoker but I don’t consume alcohol.	A:use-N T:type-cig-y	2
R36 male 19 years	The reason why I smoke. A lot of people say they smoke because of stress but they don’t stress. And alcohol consumption, I consume alcohol but sometimes I don’t. But smoking is the best thing for me because I think that is how I find my point between people and friends	A:use-N T:reason-use T:type-cig-y	3
R9 male 18 years	I smoke cigarettes and drink so now and then.	A:freq A:use-y T:type-cig-y	3
R15 male 18 years	Yeah, I just smoke of stress.	T:reason-use T:type-cig-y	2
R15 male 18 years	I just smoke cigarettes.	T:type-cig-y T:type-hookah-n	2
R19 male	I feel right when smoking. I: voel jy reg? hoe bedoel jy? Hoe voel jy?laat dit jou lekker voel, laat dit jou sleg voel? I: You feel right? What do you mean? How do you feel? Does it make you feel good or bad? P1: ja ek voel eg ja lekker, dit laat my lekker voel. Kan ook nie stop nie. P1: Yes, I feel good, it makes me feel good. I can't stop.	T:likes/use good T:reason-use T:type-cig-y	3
R19 male	One person smokes there, myself and that person smokes.	R:P-cig-y T:type-cig-y	2
R18 female 19 years	Okay, I can’t say I have a problem with it because I smoke myself.	T:type-cig-y	1
R40 male 19 years	What I am thinking about smoking and using tobacco is a very bad decision for me as a young teenager. Your friends can give you stuff to smoke and for you, you just want to join them but it’s a very bad influence and it affects, it has a huge effect on you. But I do have a problem about smoke, but… To be honest with you I have stress, that’s happening every weekend. I’m gonna be honest with you n…	R:F-tobac-role R:P-alc-y T:dislikes/use bad T:reason-use T:type-cig-y	5

## Sheet: T type-hookah-n
Document	Quotation Content	Codes	Density
R1 male 19 years	15/05/2018, 14:11 - Rach: Do you use only cigarettes or other types of tobacco as well? 15/05/2018, 14:12 - Abdie: Just cigarettes	T:type-hookah-n	1
R10 female 16 years	M: And hookah pipe maybe? Do you smoke that? C: Nee. C: No.	T:type-hookah-n	1
R24 female 17 years	M: Okay. Gebruik jy miskien enige ander vorm van tabak? Soos miskien tik of dagga of okkapyp? M: Okay. So you maybe smoke any other form of tobacco? Like tik, marijuana or hookah pipe maybe? Marochelle: Net sigarette. Marochelle: Only cigarettes.	T:type-cig-y T:type-hookah-n	2
R13 female 19 years	Or sorry except for cigarettes is there any other form of tobacco that you smoke? Maybe hookah pipe, marijuana, tik or anything like that? E: Niks ander nie. E: Nothing else.	T:type-hookah-n	1
R38 male 17 years	I just thought okay let me try it because it looks nice because everyone is there now, everybode is smoking now. They are just enjoying it but only hookah pipe not cigarettes.	T:start-people T:type-hookah-n	2
R38 male 17 years	how much tobacco do you smoke in one week? So you said you don’t smoke or consume alcohol at all? T: Nee, vandat ek getry het, niks weer nie. T: No since I have tried it, I have not again after that. M: Okkapyp, niks nie? M: Hookah pipe, nothing? T: Niks nie. T: Nothing.	A:use-N T:type-cig-n T:type-hookah-n	3
R15 male 18 years	I just smoke cigarettes.	T:type-cig-y T:type-hookah-n	2

## Sheet: T type-hookah-y
Document	Quotation Content	Codes	Density
R2 female	A: It's just Oka Pipe, that’s all.	T:type-hookah-y	1
R25 male 18 years	On that time, we were smoking hookah and so	T:type-hookah-y	1
R23 male 20 years	I smoke a cigarette and I smoke hooker pipe on…	T:type-hookah-y	1
R11 male 18 years	L: Ya ok, we hear that many young people use tobacco, cigarettes or snuff hookah and drink, what about you? D: I only smoke. L: You only smoke? D: Hookah pipe, ya.	T:type-hookah-y	1
R41 female 17 years	Y: I never smoke these big things like cigarette, dagga etc…, only smoked a hooker pipe. I was with my friends and they introduced me on hooker pipe and I smoked it. S: How was it? Y: I'm not a smoker but I was testing to smoke and it didn’t work out because it chocked me. I struggled to blow out the smoke because I am not used to it.	R:F-hooka-y R:F-tobac-role T:type-hookah-y	3
R16 male 17 years	P1: Nee, net okka pyp en twee biere is al. P1: No, just hookah pype and two beers. That is all.	A:use-y T:type-hookah-y	2
R26 male 19 years	M: Okay Melvin I am going to ask you about your personal experience with smoking and alcohol comsumption. Melvin: Alkohol? Melvin: Alcohol? M: En rook. M: And smoking. Melvin: Nie actually much rook nie. Melvin: Not actually much smoking. M: Rook jy glad nie? M: Don’t you smoke at all? Melvin: Ek rook entjies verstaan tietie. Ek willie mee drugs rook ni, ek wil saam my vriende wees. Ek rook okkap…	A:use-y T:type-cig-y T:type-hookah-y	3
R7 male 17 years	I smoke cigarettes and hookah pipe. There is marijuana in the hookah pipe. I drink every weekend.	A:use-y T:type-cig-y T:type-hookah-y	3
R13 female 19 years	I really don’t know why he consumes methamphetamine because when I came back I heard that he was consuming this and I was a bit upset, but I had to accept it. Uhmwe started smoking hookah pipe together and that was where he started with putting the marijuana in the hookah pipe. And that is how he started smoking marijuana. I really don’t know what his reason is for doing this and he consumes alco…	R:F-hooka-y R:F-tobac-reason (2) R:F-tobac-role T:start-people T:type-hookah-y	5
R36 male 19 years	We smoked hookah pipe together but she told me that I must not consume anything else or worse than this. I broke her trust and consumed something worse. I started smoking and she did not want me to do that.	R:F-hooka-y T:type-hookah-y	2
R15 male 18 years	what do you do when you’re with your friends? J: Smoke hoohak, something like that. Standing at the shop.	R:F-hooka-y R:F-tobac-role T:type-hookah-y	3

## Sheet: A start-people
Document	Quotation Content	Codes	Density
R2 female	I learnt it from my friends.	A:start-people	1
R25 male 18 years	Some…ok, first, so my other best friend, he lives also here in the Flats, Wesley is his name. On that time, we were smoking hookah and so, and then one day we were by his house and then we started like drinking…his people just want us to be in the house and don’t like go out	A:start-people T:start-people	2
R30 female 20 years	I was going out with my friends on one December I'm not sure which year but it was the 16th of that December and I drank with my friends	A:start-people	1
R30 female 20 years	I was with my friends and family	A:start-people	1
R4 female 19 years	I was with my friends	A:start-people	1
R4 female 19 years	with my friend	A:start-people	1
R6 female 17 years	Well it started when I made friends with some girls around here in Bloemfontein....they're smoking so I asked them to give me some then I got used to it, drinking started at home ceremonies	A:home-use A:start-people R:F-cig-y R:F-tobac-role T:start-people	5
R35 female	19/02/2018, 14:57 - HSRC Jill: Umlinganiselo wotywala owabuselayo bungakanani, bobuphi? How many drinks did you have and which type of alcohol did you take? 19/02/2018, 14:58 - Portia: Sasela I hunters gold ne nip emhlophe ye siminorf We drank hunters gold and nip of Smirnoff 19/02/2018, 14:59 - Portia: Carry pack ezimbini sasibayi 3. We were three and we drunk 2 carry pack of hunters gold.	A:start-people	1
R22 male 18 years	16/02/2018, 14:17 - HSRC Jill: How old you were and you were with whom? 16/02/2018, 14:18 - Luvuyo: Friends obviously🙋🏾‍♂	A:start-people	1
R28 female 17 years	Can you tell me about your first experience of drinking? (age of initiation, type of drinks, and you drunk with who) 05/03/2018, 19:34 - Nokhesento: Nje ngokuba sele nditshilo ukuba ndandinetlama enzima, zabe iitshomi zimkile. Ndandina 16 iyibirthday yam. Ndasela netshomi zam ezimbini. KodwA zisela neetshomi zika sisi wam. Bebengahoyanga ukuba bungakanani utywala babo, sasimane sizibEla kubo. Son…	A:start-people	1
R34 female 18 years_1	19/02/2018, 18:41 - Phiweka: I started drinking Last year April. It felt so good. I was 18yearsandI started drinking with my former school mates.	A:start-people	1
R10 female 16 years	M: Mmm… It is. Okay. What made you to start consuming alcohol or to start smoking? C: Ons vriende het bymekaar gekom en besluit, ons gaan nou maar proe alkohol vir die eerste keer. Toe het ons begin maar dit gevoel in n way maak dit vir jou lekker maar in n way maak dit nie vir jou lekker nie. En toe somtyds voel dit lekker en somtyds nie lekker nie. Somkeer voel ek gelukkig en somkeer voel ek on…	A:start-people	1
R29 female 16 years	S: And what about drinking alcohol? N: No one showed me or gave me. There was an African ceremony and they kept all the alcohol in the bed room. S: What was that ceremony for? N: My father performed a traditional ceremony, and they had hidden a bottle of brandy under my bed. And I then stole that bottle of brandy and I hid it between my clothes in my suitcase (laughing). I told them that I wanted…	A:start-people	1
R31 female 20 years	: What made you start drinking and smoking tobacco? N: I wanted to know the feeling they are getting when they are drunk and smoking tobacco. Sometimes you want to please your friends and be in the same vibe. When your friends are smoking and drinking then you cannot say no, that’s what happened to me.	A:start-people R:F-alc-role R:F-tobac-role T:start-people	4
R31 female 20 years	: What made you start drinking? N: I wanted to experience it, my friends where always drink on my present then I wanted to taste it. I started to drink just after my friends because they were already drinking. I ended up drinking too much.	A:start-people R:F-alc-role	2
R32 female 20 years	I don't have any reasons why I smoke and drink.I saw my friends smoking and drinking and I thought let me also join them .And then when I had found out that I am pregnant, I drank and smoked more.	A:reason-use A:start-people T:reason-use T:start-people	4
R33 female 19 years	N: It wasn’t very bad because I was drinking with the people that I trust them, I felt safe and I wasn’t that drunk. as I was with my friends and they were drinking,	A:start-people	1
R33 female 19 years	S: How was the feeling of drinking? N: I was kind of dizzy but I continued drinking although I didn’t drink a lot. I didn’t drink a lot I was scared of my mom because she is very strict. I was drinking just to do a favour for my friends.	A:start-people R:F-alc-role	2
R39 male 20 years	: Tell me about your first experience of drinking alcohol, what did you drink? V: Hunters gold S: How many drinks did you have? V: We drank a case of hunter’s gold but we shared it. Each person had her own carry pack (6) and we were four friends.	A:start-people	1
R39 male 20 years	: How old were you when you first started to use tobacco and drink alcohol? V: When I was 13 years and I was doing Grade 8 S: With whom? V: with my primary school friends, we were together at high school even.	A:start-people	1
R41 female 17 years	I went with some of my friends that we went to school together, not the same friends I have now.Those I had my first drinking experience with are no longer my friends.	A:start-people	1
R41 female 17 years	: You started drinking with your friends when you were 14years?	A:start-people	1
R26 male 19 years	M: Uhm okay. Uhm, can you tell me more about the first time you smoked or consumed alcohol? How was your first experience with this? Melvin: My eerste keer wat ek begin gedrink het, toe was ek deurmekaar, toe was dit personal gewees. Toe was ek violentrig, baie so. Toe het ek saam met my aner vriend wat net drink, hy rook ni verstaan tietie. Toe het hy vi my baie dinge kom wys in die lewe, versta…	A:start-people R:F-alc-role R:F-bond	3
R5 male 19 years	A: My first experience was when I was about 13 years, 16 years, it was my first experience. L: …when you drank alcohol? A: Ja. L: And how was that? Who were you with? A: I was with friends…party.	A:start-people	1
R3 female 18 years	other people that you are close to like someone other than your family, how old are they and how do you know them? A: Soos vir Denicka nou, Denicka word nou 15. Ek het vir haar geleer ken indie pad , wat ek nou hie begin te bly het, toe begin te leer ek ken vi ha. Hulle is like, hulle is party, ha ma hulle party net elke naweek, elke naweek ma sy het altyd vir my gese ek moet kom proe hoe proe di…	A:start-people R:F-fam-role-alc	2
R7 male 17 years	In the beginning it was always that I had older friends and I was always the youngest. Now all of them smoked except me. So I just took it as it must be nice to smoke. So I started trying and today I regret smoking. In the beginning it was like nice and I always had money to buy stuff but today it is not like that anymore. I: En is dit vir alkohol en vir dagga? Gaan dit vir alles? I: And this is …	A:start-people R:F-alc-role R:F-tobac-role T:reason-use	4
R7 male 17 years	what made you decide to use the marijuana for first time? Or that you are now going to smoke cigarettes or you are now going to drink. P1: Ek het net gesien nee, my brasse hulle is lekker geroek toe dink ek jy julle is lekker geroek wag laat e kook maar try en toe voel ek maar nou net vir my eerste keer toe voel dit mos nou lekker mos nou want idit is mos nou jou eerste keer. P1: I saw that my fr…	A:start-people T:start-people	2
R12 female 19 years	Yes I tried smoking, consuming alcohol, smoking marijuana and hookah pipe. M: Okay, so jy het al probeer van alles. Kan jy my meer vertel van die eerste keer wat jy al gerook en alkohol gebruik of probeer gebruik het? M: Okay, so you have tried everything? Can you tell me about the first time that you smoked and consumed alcohol or tried to use it? D: Toe was ek nie dieselfde mens wat ek nou is n…	A:reason for non use A:start-people T:reason for non use T:start-people	4
R13 female 19 years	We held parties and everyone smokes and consumes alcohol around me and I decided I also want to have a glass. M: Om te? M: To? E: Om in te pas maar toe voel ek dit is nie vi my nie. E: To fit in but than I felt that it was not for me.	A:reason-use A:start-people A:use-N R:F-alc-role R:F-tobac-role T:start-people	6
R13 female 19 years	first time that you tried to consume alcohol? E: Was bo in die pad by aunt Ola se huis wat ons potjie gehou en toe ek besluit almal is dan nou in ‘n beter plug as wat ek is so, kom ek sit ook vi my op daai vlak. Ek het geprobeer ma dit het net nooit gewerk nie. E: It was up the road at Aunty Ola’s house. We made potjie thereand there I realised that everybody is tipsy, so I also wanted to be tips…	A:start-people R:ext-alc-role R:ext-alc-role-pos view	3
R36 male 19 years	anyone that you are close with. R: Uhm Erica R: Uhm Erica. M: Erica? En hoekom is julle na aanmekaar? M: Erica? And why are you close? R: Die eerste keer toe ek ini plek inkom, sy was my eerste vriend. Ons het saam begin rook, saam gedrink, maar ons het saam alles gelos. Ek is eintlik ‘n stap verder as haar. Ek het haar disappoint maar dis hoe ons is. R: She was my friend the first time when I ca…	A:start-people R:F-alc-n R:F-alc-role R:F-bond R:F-cig-y R:F-tobac-role T:start-people	7
R15 male 18 years	With friends.	A:start-people T:start-people	2

## Sheet: A use-N
Document	Quotation Content	Codes	Density
R21 female 19 years_1	not drinking and alcohol	A:use-N	1
R28 female 17 years	You were drinking before and you stopped. My question is what do you think about drinking alcohol?	A:use-N	1
R28 female 17 years	I am no longer drinking, I quite long time ago.	A:use-N	1
R20 male 19 years	10/04/2018, 13:32 - Keith: I don't drink alcohol at all..	A:use-N	1
R10 female 16 years	I do not consume alcohol anymore.	A:use-N	1
R11 male 18 years	D: Ya, I did try alcohol. Almost a year, how can I say, I was drinking alcohol. L: Yeah. D: Ya, and I did not feel good. L: You didn’t feel good? D: Ya.	A:use-N	1
R24 female 17 years	M: And alcohol? Marochelle: Ek drinki. Marochelle: I don’t drink. M: Drink jy glad nie? M: Don’t you drink at all? Marochelle: Nee. Marochelle: No.	A:use-N	1
R12 female 19 years	So you don’t smoke anymore? D: Niks nie, ook nie drink nie. D: Nothing, I also don’t drink	A:use-N T:type-cig-n	2
R13 female 19 years	I don’t have an opinion regarding smoking because I do it. But consuming alcohol, I don’t consume alcohol.So I don’t know what is the purpose in consuming alcohol because it makes people violent and most people don’t know how to conduct themselves when they have consumed alcohol because they abuse it. So in my opinion alcohol has a bad influence on people and that is why I don’t consume alcohol.	A:dislikes/use bad A:reason for non use A:use-N T:type-cig-y	4
R13 female 19 years	So you don’t consume any type of alcohol? E: Ja. E: Yes.	A:use-N	1
R13 female 19 years	We held parties and everyone smokes and consumes alcohol around me and I decided I also want to have a glass. M: Om te? M: To? E: Om in te pas maar toe voel ek dit is nie vi my nie. E: To fit in but than I felt that it was not for me.	A:reason-use A:start-people A:use-N R:F-alc-role R:F-tobac-role T:start-people	6
R17 female 16 years	I am a smoker but I don’t consume alcohol.	A:use-N T:type-cig-y	2
R17 female 16 years	I don’t drink at all.	A:use-N	1
R36 male 19 years	The reason why I smoke. A lot of people say they smoke because of stress but they don’t stress. And alcohol consumption, I consume alcohol but sometimes I don’t. But smoking is the best thing for me because I think that is how I find my point between people and friends	A:use-N T:reason-use T:type-cig-y	3
R36 male 19 years	I smoke at home. I smoke where ever I am. I don’t have a certain time when I smoke but definitely not alcohol.	A:use-N T:home-use	2
R36 male 19 years	And when you attended school, did you consume alcohol? R: Glad nie. R: Not at all.	A:freq A:use-N	2
R38 male 17 years	My opinion? I can’t say anything because I don’t smoke or consume alcohol.	A:use-N T:type-cig-n	2
R38 male 17 years	I have tried once before to consume alcohol, laughing… but it was not for me. It did not feel right.	A:reason for non use A:use-N	2
R38 male 17 years	how much tobacco do you smoke in one week? So you said you don’t smoke or consume alcohol at all? T: Nee, vandat ek getry het, niks weer nie. T: No since I have tried it, I have not again after that. M: Okkapyp, niks nie? M: Hookah pipe, nothing? T: Niks nie. T: Nothing.	A:use-N T:type-cig-n T:type-hookah-n	3
R19 male	I don’t consume alcohol. I: drink jy glad nie? I: You don’t drink at all? P1: ek drink glad nie P1: I don’t drink at all.	A:use-N	1
R19 male	No drinking.	A:use-N	1
R18 female 19 years	: No, I don’t drink.	A:use-N	1
R40 male 19 years	About drinking alcohol… Alcohol is a very bad, very bad thing to do but I don’t really drink alcohol, I only smoke marijuana.	A:dislikes/use bad A:use-N	2

## Sheet: A use-y
Document	Quotation Content	Codes	Density
R2 female	M: So it makes you feel good when you drink? A: Hmm A: Hmm	A:use-y	1
R25 male 18 years	What do I like to do for fun… okay, I’m gonna be honest with you. I like to drink, that’s what I do for fun, like strong wine and so on, that’s what I do.	A:use-y	1
R14 female 18 years	I still drink every second month or so , but only light drinks ,	A:use-y	1
R6 female 17 years	I drink n smoke cigarettes sometimes when I'm busy drinking	A:use-y T:type-cig-y	2
R35 female	Before we go there, you have already told me that you don’t smoke. what do you think about drinking alcohol? 19/02/2018, 14:29 - Portia: Ewe anditshayi kodwa bona utywala ndiya funa ukubuyeka Yes I don’t smoke but I want stop drinking alcohol.	A:use-y T:type-cig-n	2
R23 male 20 years	I am smoking tobacco and drinking alcohol. 18/04/2018, 16:24 - HSRC Jill: Utshayaoluphiuhlobolwecubaokanyeudidi?What kind of tobacco are you using? 18/04/2018, 16:26 - Mafisto: Cigarette.	A:use-y T:type-cig-y	2
R22 male 18 years	Okay, as you mentioned over the phone that you are drinking but non smoker. What made you drink alcohol?	A:use-y T:type-cig-n	2
R1 male 19 years	07/05/2018, 15:22 - Rach: Ok, and do you currently drink alcohol? 07/05/2018, 15:23 - Abdie: I drink when I go out with my friends ...mostly then we go clubbing	A:freq A:use-y R:F-alc-role	3
R29 female 16 years	S: Are you smoking tobacco and drinking alcohol? N: Both S: Oh you do both? N: Yes	A:use-y T:type-cig-y	2
R31 female 20 years	yes, I am a drinking alcohol and smoking tobacco	A:use-y T:type-cig-y	2
R32 female 20 years	: Yes, I smoke and I also drink	A:use-y T:type-cig-y	2
R33 female 19 years	S: We hear many young people use tobacco (cigarettes, snuff hookah) and/or drink? What about you? N: I don’t smoke but I do drink	A:use-y T:type-cig-n	2
R37 male 19 years	I: Thanks you, are you a smoker or drinker? S: I am a smoker but I only smoke when I am drink only.	A:use-y T:type-cig-y	2
R39 male 20 years	V: Yes, I do smoke cigarette and drink alcohol	A:use-y	1
R41 female 17 years	S: Are you drinking? Y: Yes	A:use-y	1
R16 male 17 years	P1: Nee, net okka pyp en twee biere is al. P1: No, just hookah pype and two beers. That is all.	A:use-y T:type-hookah-y	2
R26 male 19 years	M: Okay Melvin I am going to ask you about your personal experience with smoking and alcohol comsumption. Melvin: Alkohol? Melvin: Alcohol? M: En rook. M: And smoking. Melvin: Nie actually much rook nie. Melvin: Not actually much smoking. M: Rook jy glad nie? M: Don’t you smoke at all? Melvin: Ek rook entjies verstaan tietie. Ek willie mee drugs rook ni, ek wil saam my vriende wees. Ek rook okkap…	A:use-y T:type-cig-y T:type-hookah-y	3
R5 male 19 years	So, we hear many young people use tobacco, cigarettes or snuff hookah and drink. What about you? A: I drink and I smoke cigarettes, now and then I smoke weed. L: Now and then you smoke weed, ok. A: And I drink and smoke.	A:use-y T:type-cig-y	2
R27 female 20 years	I1: You know him through your family. And uhm, then maybe a few questions about smoking and alcohol. So what do you think about smoking or using tobacco? P1: Ek, ek is eerlik nou. Ek het getik dai tyd, ek rook entjies. Ek drink nie eintlik nie. Ek het nog laas weekend gedrink. P1: I smoked drugs, I used marijuana. I drink alcohol and smoke cigarettes but I don’t consume drugs anymore.	A:use-y T:type-cig-y	2
R3 female 18 years	We are at hoemor we go out to Pan or Delft, visit each other and that is what we do on weekends. M: En dan wat sal julle doen? M: And than what will you do? A: Sit en drink drinks of as ons nou voel ons wil party hou dan hou ons mos nou ‘n partytjie en soe. Lag… A: Sit and consume some slcohol or if we want to paty than we organise one and party, laughing…	A:use-y	1
R7 male 17 years	I smoke cigarettes and hookah pipe. There is marijuana in the hookah pipe. I drink every weekend.	A:use-y T:type-cig-y T:type-hookah-y	3
R7 male 17 years	So the only things that you have tried or are using are cigarettes and marijuana? P1: En drank. P1: And alcohol. I: Jy het nog nooit prober met enige iets anders of ander vorm van tabak of buttons miskien? I: You have never tried with any other form of tobacco or mandrax maybe? P1: Huh uh. P1: No.	A:use-y T:type-cig-y	2
R8 male	I don’t consume alcohol. I: Drink jy glad nie? I: Don’t you drink at all? P1: Glad nie. P1: Not at all. I: Okay uhm, het jy dit al probeer al? I: Okay uhm, have you tried it? P1: Ek het al probeer al maar dai goetes maak ‘n mens baklei en dit maak ‘n gestryery. P1: I have tried it but that stuff makes a person want to fight and it is the cause of arguments.	A:use-y	1
R8 male	Okay, uhm so jy drink nie baie nie. I: Okay, uhm so you do not drink a lot. P1: Ha a. P1: No. I: Hoeveel drankies sal jy se? I: How many drinks would you say? P1: Een. P1: One	A:use-y	1
R9 male 18 years	I smoke cigarettes and drink so now and then.	A:freq A:use-y T:type-cig-y	3
R15 male 18 years	Yeah, and drink.	A:use-y	1

## Sheet: R ext-alc-freq
Document	Quotation Content	Codes	Density
R6 female 17 years	The don't drink too much but smoking yho yoh they smoke too much 27/05/2018, 11:51 - HSRC Jill: Xa uqikelela nge can you guess how many on weekend zingaphi 20 (box) zecuba smoking cigarettes, wona ama and case beer and bottle of brandy ne branti? 😀 27/05/2018, 11:53 - Bestie @Anande: Well my cousin bro smokes about 2boxes of 20 and according to my estimation I think 2cases of beer and 3brandy	R:ext-alc-freq R:ext-cig-freq R:P-alc-freq R:P-cig-freq	4
R35 female	19/02/2018, 15:50 - Portia: Cctaka mamam my mother’s sister. 19/02/2018, 15:53 - HSRC Jill: Yena uyasela? Does she also drink? 19/02/2018, 15:54 - Portia: Ewe uyasela Yes, she drinks. 19/02/2018, 15:54 - HSRC Jill: Usela kangaka nani? How much does she drink? 19/02/2018, 15:55 - Portia: Kakhulu A lot 19/02/2018, 15:55 - Portia: Every wk Every week	R:ext-alc-freq	1
R34 female 18 years_2	My aunty she is drinking some weekends.	R:ext-alc-freq R:ext-alc-y	2
R1 male 19 years	29/05/2018, 14:06 - Rach: And how is your cousins' smoking, tobacco use and drinking? 29/05/2018, 14:20 - Abdie: No just the one girls what is 19 she smoke and drink 29/05/2018, 14:25 - Rach: Okay 29/05/2018, 14:25 - Rach: Do you know how much or how often she smokes and drinks? 29/05/2018, 14:39 - Abdie: She drink most weekend and she smoke everyday	R:ext-alc-freq R:ext-cig-freq	2
R31 female 20 years	S: How is your family’s smoking, tobacco use/or drinking? N: They smoke a lot when drunk, a cigarette after cigarette and they smoke more than myself (laughs). They drink a lot too they can even finish two bottles but only two of them, mom and my aunty. (laughs)	R:ext-alc-freq R:ext-cig-freq R:P-alc-freq R:P-cig-freq	4
R41 female 17 years	Because I do not stay with them, they own their houses. I do not know how much they are drinking. But when we're having those family re-unions, they drink correctly or normal. Meaning they are not drinking too much, just the right way. When we have a re-union we meet as sisters, cousins and etc…	R:ext-alc-freq	1
R5 male 19 years	L: How is their smoking and drinking? A: My uncle doesn’t smoke, it’s just my auntie who smokes and drinks. L: Ok. And do you know how often she smokes and drinks? A: She smokes every day. L: Every day? A: Ja.	R:ext-alc-freq R:ext-cig-freq	2
R3 female 18 years	Will you say they smoke a lot? Consume a lot of alcohol? A: Soos my auntie, sy sal nou net in die oggend rook en in die aand en in die middag nou. Kan ma se hulle rook ni baie ni. A: My aunty, she will only smoke in the morning, afternoon and night. You can say that they don’t smoke a lot. M: En drink ook nie? M: And do not drink? A: huh uh (Nee) A: No.	R:ext-alc-freq R:ext-cig-freq	2
R13 female 19 years	But she knows her limit.	R:ext-alc-freq	1

[truncated: 58 more sheets: R ext-alc-n, R ext-alc-reason, R ext-alc-role, R ext-alc-y, R ext-bond, R ext-cig-freq, R ext-cig-N, R ext-cig-y, R ext-hooka-n, R ext-hooka-y, R ext-tobac-reason, R ext-tobac-role, R F-alc-freq, R F-alc-n, R F-alc-reason, R F-alc-role, R F-alc-y, R F-bond, R F-cig-freq, R F-cig-n …]
